# Supplementary material for: Prenyl Pterocarpans from Algerian Bituminaria bituminosa and Their Effects on Neuroblastoma
Source: Molecules. 2024 Aug 2;29(15):3678. doi: 10.3390/molecules29153678 (PMC11313871; doi:10.3390/molecules29153678)
Supplement: Supplementary file 1 [file molecules-29-03678-s001.zip]

Archive with 1 entries (1 files):
- molecules-3103194-supplementary.pdf
